# Supplementary material for: The Impact of ARMS2 (rs10490924), VEGFA (rs3024997), TNFRSF1B (rs1061622), TNFRSF1A (rs4149576), and IL1B1 (rs1143623) Polymorphisms and Serum Levels on Age-Related Macular Degeneration Development and Therapeutic Responses
Source: Int J Mol Sci. 2024 Sep 9;25(17):9750. doi: 10.3390/ijms25179750 (PMC11396313; doi:10.3390/ijms25179750)
Supplement: Supplementary file 1 [file ijms-25-09750-s001.zip]

Archive with 1 entries (1 files):
- ijms-3111354-supplementary.pdf
